# Supplementary material for: Dual leucine zipper kinase is required for mechanical allodynia and microgliosis after nerve injury
Source: eLife. 2018 Jul 3;7:e33910. doi: 10.7554/eLife.33910 (PMC6029846; doi:10.7554/eLife.33910)
Supplement: Figure 1—source data 1. [file elife-33910-fig1-data1.xlsx]

## Sheet: Fig 1A
	DLK WT									DLK cKO
BL	1	1	1	1	1	1	1	1	1	1.4	1	1	0.4	1	1	1	1	1	0.6	0.6
1 wpi	0.02	0.008	0.02	0.02	1	0.16	0.02	0.008	0.008	1	0.6	1	0.008	1	0.6	0.6	0.04	1	1	0.02
2 wpi	0.02	0.008	0.6	0.008	0.07	0.02	0.008	0.008	0.008	1	1	0.04	0.008	1	0.008	1	1	1	0.4	1
3 wpi	0.02	0.008	0.04	0.16	0.008	0.008	0.02	0.008	0.008	0.02	0.4	1	0.4	1	0.008	1	0.16	1	1	0.6
4 wpi	0.008	0.02	0.02	0.008	0.008	0.008	0.6	0.04	0.008	1	0.02	1	0.4	1	0.4	0.16	0.6	1	1	1
