# Supplementary material for: Dual leucine zipper kinase is required for mechanical allodynia and microgliosis after nerve injury
Source: eLife. 2018 Jul 3;7:e33910. doi: 10.7554/eLife.33910 (PMC6029846; doi:10.7554/eLife.33910)
Supplement: Figure 1—source data 2. [file elife-33910-fig1-data2.xlsx]

## Sheet: Fig 1E
DLK WT	DLK cKO
8.8	1.4
30.3	5.3
23.7	5.5
22.1	7.5
19.1	7
24.5	9.3
p-cJun-positive nuclear counts in ipsilateral L4 DRG 7 days after SNI
