# Supplementary material for: Dual leucine zipper kinase is required for mechanical allodynia and microgliosis after nerve injury
Source: eLife. 2018 Jul 3;7:e33910. doi: 10.7554/eLife.33910 (PMC6029846; doi:10.7554/eLife.33910)
Supplement: Figure 1—source data 3. [file elife-33910-fig1-data3.xlsx]

## Sheet: Fig 1H
DLK WT	DLK cKO
24.9	9.9
21.6	9.5
27.4	10.1
23.4	6.1
41.7	10.7
29.4	11.6
ATF3-positive nuclear counts in ipsilateral L4 DRG 7 days after SNI
