# Supplementary material for: Dual leucine zipper kinase is required for mechanical allodynia and microgliosis after nerve injury
Source: eLife. 2018 Jul 3;7:e33910. doi: 10.7554/eLife.33910 (PMC6029846; doi:10.7554/eLife.33910)
Supplement: Figure 1—source data 4. [file elife-33910-fig1-data4.xlsx]

## Sheet: 1S1
DLK WT		DLK cKO
contralateral	ipsilateral	contralateral	ipsilateral
1	1.5	0	1
1	2	0.5	1.66667
0.5	1.75	1	0.333333
1	2.5	1	0
1.75	2	1.33333	0.75
1	2.5	1	0.5
