# Supplementary material for: Dual leucine zipper kinase is required for mechanical allodynia and microgliosis after nerve injury
Source: eLife. 2018 Jul 3;7:e33910. doi: 10.7554/eLife.33910 (PMC6029846; doi:10.7554/eLife.33910)
Supplement: Figure 1—source data 5. [file elife-33910-fig1-data5.xlsx]

## Sheet: 1S2
Animal ID	Genotype	Sex	age (weeks)	1 dpi ipsi 0.008	1 dpi ipsi 0.02	1 dpi ipsi 0.04	1 dpi ipsi 0.07	1 dpi ipsi 0.16	1 dpi ipsi 0.4	1 dpi ipsi 0.6	1 dpi ipsi 1	3 dpi ipsi 0.008	3 dpi ipsi 0.02	3 dpi ipsi 0.04	3 dpi ipsi 0.07	3 dpi ipsi 0.16	3 dpi ipsi 0.4	3 dpi ipsi 0.6	3 dpi ipsi 1	5 dpi ipsi 0.008	5 dpi ipsi 0.02	5 dpi ipsi 0.04	5 dpi ipsi 0.07	5 dpi ipsi 0.16	5 dpi ipsi 0.4	5 dpi ipsi 0.6	5 dpi ipsi 1	7 dpi ipsi 0.008	7 dpi ipsi 0.02	7 dpi ipsi 0.04	7 dpi ipsi 0.07	7 dpi ipsi 0.16	7 dpi ipsi 0.4	7 dpi ipsi 0.6	7 dpi ipsi 1
3144	DLK cKO	F	17	0	2	6	2	4	10	10	10	2	6	7	7	10	10	10	10	4	7	6	10	10	10	10	10	3	3	3	5	6	9	10	10
3266	DLK cKO	F	16.1429	0	1	2	0	2	7	10	10	5	6	7	5	8	10	10	10	0	0	0	1	2	5	7	10	0	0	0	3	4	3	6	10
3267	DLK WT	F	16.1429	5	7	6	7	10	10	10	10	0	2	2	2	6	9	10	10	5	6	6	8	9	10	10	10	2	5	7	9	10	10	10	10
3268	DLK cKO	F	16.1429	0	0	1	1	1	4	7	10	0	0	0	0	3	10	10	10	0	0	2	2	3	5	6	10	3	5	3	4	7	10	10	10
3269	DLK WT	F	16.1429	0	2	5	4	4	7	10	10	0	0	1	1	6	10	10	10	3	8	6	3	10	10	10	10	5	5	7	7	10	10	10	10
3270	DLK cKO	F	16.1429	3	4	3	4	9	10	10	10	0	2	2	4	7	10	10	10	6	6	7	10	10	10	10	10	0	0	1	0	3	7	10	10
3719	DLK WT	F	11.2857	4	6	6	7	10	10	10	10	5	8	7	10	10	10	10	10	3	4	4	4	7	7	10	10	4	6	5	6	10	10	10	10
3720	DLK WT	F	11.2857	7	6	5	7	8	10	10	10	6	8	8	10	10	10	10	10	0	2	4	4	5	8	10	10	6	5	5	10	10	10	10	10
3718	DLK WT	F	11.2857	7	5	6	8	10	10	10	10	4	3	8	6	10	10	10	10	4	5	6	6	10	10	10	10	7	6	6	6	9	10	10	10
3717	DLK cKO	F	11.2857	2	5	5	7	10	10	10	10	0	0	1	3	3	10	10	10	0	0	2	2	3	5	10	10	0	0	0	2	1	6	6	10
3919	DLK cKO	F	8.42857	0	0	5	3	2	8	10	10	0	0	3	3	10	10	10	10	0	1	2	2	2	8	10	10	3	3	5	6	10	10	10	10
3917	DLK WT	F	8.42857	0	0	2	0	5	4	7	10	0	0	0	0	4	6	10	10	0	1	1	2	2	6	10	10	1	0	0	1	2	2	4	9
3140	DLK WT	M	16.8571	0	0	1	0	1	4	3	7	0	0	2	1	3	5	8	10	4	5	6	6	7	8	10	10	5	5	5	6	7	8	10	10
3142	DLK WT	M	16.8571	7	8	5	5	10	10	10	10	5	6	7	7	10	10	10	10	0	0	0	1	4	9	10	10	5	8	6	10	10	10	10	10
3141	DLK cKO	M	16.8571	3	3	4	6	6	10	10	10	0	0	2	3	4	3	10	10	0	2	3	4	5	6	8	10	0	0	0	3	5	9	10	10
3264	DLK cKO	M	16	0	0	1	0	2	7	10	10	0	2	0	2	2	4	10	10	0	0	0	1	2	6	10	10	0	0	0	2	3	7	10	10
3265	DLK cKO	M	16	5	2	6	7	8	9	10	10	0	0	1	9	10	10	10	10	4	6	6	8	10	10	10	10	2	5	6	5	10	10	10	10
3716	DLK WT	M	11.1429	3	5	3	6	7	10	10	10	1	2	2	2	4	8	10	10	0	0	1	2	4	5	10	10	2	3	4	7	9	10	10	10
3715	DLK cKO	M	11.1429	1	1	2	6	9	10	10	10	7	8	8	8	10	10	10	10	0	0	2	3	4	5	6	10	0	2	0	1	3	8	10	10
3911	DLK cKO	M	8.28571	0	0	1	0	4	5	8	10	4	6	8	10	10	10	10	10	0	1	2	2	8	10	10	10	6	8	8	10	10	10	10	10
3912	DLK WT	M	8.28571	3	7	8	7	9	10	10	10	0	2	3	6	4	7	10	10	5	6	8	10	10	10	10	10	5	6	7	10	10	10	10	10
3913	DLK WT	M	8.28571	6	6	7	9	10	10	10	10	5	7	9	10	10	10	10	10	7	9	8	10	10	10	10	10	8	9	10	10	10	10	10	10
3915	DLK cKO	M	8.28571	5	6	7	4	5	10	10	10	3	4	6	8	8	10	10	10	5	6	5	7	10	10	10	10	0	0	2	3	6	10	10	10
number of responses to 10 stimulations per von Frey filament at 1, 3, 5 and 7 dpi
