# Supplementary material for: Dual leucine zipper kinase is required for mechanical allodynia and microgliosis after nerve injury
Source: eLife. 2018 Jul 3;7:e33910. doi: 10.7554/eLife.33910 (PMC6029846; doi:10.7554/eLife.33910)
Supplement: Figure 1—source data 7. [file elife-33910-fig1-data7.xlsx]

## Sheet: 1S3 J
DLK WT	DLK cKO
16.8989	1.77889
16.1562	3.33778
	0.4925
ATF3 formalin
