# Supplementary material for: Dual leucine zipper kinase is required for mechanical allodynia and microgliosis after nerve injury
Source: eLife. 2018 Jul 3;7:e33910. doi: 10.7554/eLife.33910 (PMC6029846; doi:10.7554/eLife.33910)
Supplement: Figure 2—source data 1. [file elife-33910-fig2-data1.xlsx]

## Sheet: Fig 2
Atf3			Npy
DLK WT	DLK cKO		DLK WT	DLK cKO
3.23857	0.759		1.39333	0.3268
3.05025	0.7		1.54017	0.329
3.4805	1.4655		0.85675	0.6865
Gal			Serpina3n
DLK WT	DLK cKO		DLK WT	DLK cKO
1.56925	0.2948		2.601	6.263
2.307	0.3742		2.17275	5.674
1.6	0.58		3.2825	6.0244
