# Supplementary material for: Dual leucine zipper kinase is required for mechanical allodynia and microgliosis after nerve injury
Source: eLife. 2018 Jul 3;7:e33910. doi: 10.7554/eLife.33910 (PMC6029846; doi:10.7554/eLife.33910)
Supplement: Figure 2—source data 2. [file elife-33910-fig2-data2.xlsx]

## Sheet: 2S2
Cckbr			Nts
DLK WT	DLK cKO		DLK WT	DLK cKO
2.668	0.845333		1.77075	0.455
2.205	0.5236		2.7105	0.6348
1.5716	1.0592		2.15675	1.3648
Ecel1			Sox11
DLK WT	DLK cKO		DLK WT	DLK cKO
1.29083	0.167143		4.38475	1.0275
1.08883	0.2196		3.7606	1.34883
0.92125	0.1772		3.75625	1.7656
Gpr151			Sprr1a
DLK WT	DLK cKO		DLK WT	DLK cKO
3.11183	0.6716		7.11367	1.7415
2.05717	0.7206		4.5816	1.7805
1.6015	0.89375		3.904	2.0372
