# Supplementary material for: Dual leucine zipper kinase is required for mechanical allodynia and microgliosis after nerve injury
Source: eLife. 2018 Jul 3;7:e33910. doi: 10.7554/eLife.33910 (PMC6029846; doi:10.7554/eLife.33910)
Supplement: Figure 3—source data 1. [file elife-33910-fig3-data1.xlsx]

## Sheet: Fig 3C
Csf1
DLK WT	DLK cKO
1.85957	0.3365
1.551	0.4836
2.4115	0.6925
