# Supplementary material for: Dual leucine zipper kinase is required for mechanical allodynia and microgliosis after nerve injury
Source: eLife. 2018 Jul 3;7:e33910. doi: 10.7554/eLife.33910 (PMC6029846; doi:10.7554/eLife.33910)
Supplement: Figure 3—source data 2. [file elife-33910-fig3-data2.xlsx]

## Sheet: Fig 3F
DLK WT	DLK cKO
26.037	6.0274
19.1734	3.909
34.8816	11.4506
38.0242	8.0774
	8.7046
