# Supplementary material for: Dual leucine zipper kinase is required for mechanical allodynia and microgliosis after nerve injury
Source: eLife. 2018 Jul 3;7:e33910. doi: 10.7554/eLife.33910 (PMC6029846; doi:10.7554/eLife.33910)
Supplement: Figure 3—source data 3. [file elife-33910-fig3-data3.xlsx]

## Sheet: Fig 3I
DLK WT	DLK cKO
1.614	1.7534
1.7508	2.05525
1.9084	2.7272
1.5486	1.175
	2.0192
