# Supplementary material for: Dual leucine zipper kinase is required for mechanical allodynia and microgliosis after nerve injury
Source: eLife. 2018 Jul 3;7:e33910. doi: 10.7554/eLife.33910 (PMC6029846; doi:10.7554/eLife.33910)
Supplement: Figure 4—source data 1. [file elife-33910-fig4-data1.xlsx]

## Sheet: Fig 4 BCE
Animal ID	Time Point (hpi)	Tubb3 Volume (μm^3)-iL4	Tubb3 total sample intensity-iL4	Atf3 total sample intensity-iL4	Csf1 total sample intensity-iL4	Atf3 iL4	Csf1 iL4	Tubb3 iL4	Tubb3 Volume (μm^3)-cL4	Tubb3 total sample intensity-cL4	Atf3 total sample intensity-cL4	Csf1 total sample intensity-cL4	Atf3 cL4	Csf1 cL4	Tubb3 cL4
F1	6	2.29647e+06	114485196949	15344310279	28102337584	6681.68	12237.2	49852.6	1.69647e+06	63517007563	9201537452	17829071179	5423.92	10509.5	37440.6
F10	6	1.84668e+06	48723581163	10483663948	14601260764	5677.02	7906.74	26384.4	1.47092e+06	66666329143	8104126082	14305745038	5509.56	9725.71	45322.9
M9	6	1192414	34691381836	6877981673	10063887570	5768.11	8439.92	29093.4	1.90214e+06	69049998379	11941952794	20553539307	6278.17	10805.5	36301.2
M10	6	1997414	75836717842	15972439560	21847788873	7996.56	10938	37967.4	1.89182e+06	64729737803	14848347876	19523887262	7848.7	10320.2	34215.6
F7	18	821295	36901388877	22788189244	10972059986	27746.7	13359.5	44930.7	2.15511e+06	90991130763	12110354397	26311689256	5619.36	12209	42221
F8	18	2.76652e+06	99974107937	57780178103	31139652185	20885.5	11255.9	36137.2	4.55389e+06	190806564722	26862610822	47407278524	5898.83	10410.3	41899.7
M7	18	3327319	118297599838	74822662608	43061788900	22487.4	12941.9	35553.4	1235373	60580328721	6673580393	12625760589	5402.08	10220.2	49038.1
M8	18	1849235	84607978797	47351232472	29205531114	25605.8	15793.3	45753	1.66753e+06	87029820574	9364053089	16609085286	5615.51	9960.28	52190.8
F5	24	694990	22867955031	9258507638	13265107125	13321.8	19086.8	32904	1622068	65771966552	8805734073	17208671216	5428.71	10609.1	40548.2
F6	24	3.00159e+06	131906924123	102272620770	70286011173	34072.8	23416.2	43945.6	2.1901e+06	73880395103	12154298655	24906341357	5549.64	11372.2	33733.7
M5	24	2172080	76131502016	68248855624	45031278675	31421	20731.9	35050.1	2533617	87101650860	13810670859	25280695919	5450.97	9978.1	34378.4
M6	24	2.83471e+06	145754103879	84281144187	64306191883	29731.9	22685.3	51417.7	2.03928e+06	94832522623	12323722137	22566879754	6043.16	11066.1	46502.9
F2	48	3.35497e+06	170180791193	103754340135	75505205553	30925.6	22505.5	50725	3529846	131867734869	18277317748	31495263988	5177.94	8922.56	37357.9
F3	48	2.55056e+06	155763372199	101037930791	70262671980	39614	27548	61070.3	2.30305e+06	97272285443	16253701436	21435710950	7057.47	9307.54	42236.3
M2	48	1.67641e+06	87319053852	49493231354	37986757639	29523.4	22659.7	52087.1	2.14417e+06	97895646082	12711190625	22908831144	5928.26	10684.2	45656.7
M3	48	2268630	115281976131	78703172771	52066176257	34691.9	22950.5	50815.7	1.97857e+06	84725546945	11980659927	24860057693	6055.2	12564.6	42821.5
F4	72	2773647	139932724948	94220939840	78652534152	33970.1	28357.1	50450.8	838176	30895464761	4954732726	11249470702	5911.33	13421.4	36860.4
M4	72	1750554	92321922503	56768409240	54924681905	32428.8	31375.6	52738.7	1.9924e+06	79704840019	12670620549	22212068430	6359.49	11148.4	40004.5
Animal ID	Time Point (hpi)	Tubb3 Volume (μm^3)-iL4	Tubb3 total sample intensity-iL4	Gal total sample intensity-iL4	Gal iL4	Tubb3 iL4	Tubb3 Volume (μm^3)-cL4	Tubb3 total sample intensity-cL4	Gal total sample intensity-cL4	Gal cL4	Tubb3 cL4
F1	6	2103504	169854934930	11402299534	5420.62	84840.6	1.60249e+06	135955753858	7621511283	4756.06	84840.6
F10	6	1.2271e+06	101322700039	4121015730	3358.34	93703	2589995	242690322214	11477493087	4431.47	93703
M9	6	1580459	142271660645	6078710127	3846.17	93481.6	1844328	172410675669	8708219039	4721.62	93481.6
M10	6	1837483	169174019869	11457583318	6235.48	100330	2149780	215688345354	21326285665	9920.22	100330
F7	18	868122	52401142561	5379802858	6197.06	60361.5	3110679	233260627549	17982296793	5780.83	74987.1
F8	18	1252849	89670898954	6525772799	5208.75	71573.6	1966121	160276853496	8453498184	4299.58	81519.3
M7	18	3945778	220438905189	29094467434	7373.57	55867	1547094	127367347741	7280615908	4705.99	82326.8
M8	18	897120	62276814763	7884433082	8788.61	69418.6	1.99807e+06	192421597816	33909526511	16971.2	96303.8
F6	24	973277	100540109383	15509981057	15935.8	103301	1020728	70276993133	4021454453	3939.79	68849.9
F9	24	2275450	151875691948	17100353028	7515.15	66745.3	2451952	254684785268	14173241928	5780.39	103870
M5	24	1.68287e+06	121820880941	14833882552	8814.61	72388.6	1211987	74827763629	5092836478	4202.05	61739.7
M6	24	1.32143e+06	96298962919	13379932840	10125.4	72875	1258989	92257669014	5433625726	4315.86	73279.2
F2	48	3975689	254855974338	94025702467	23650.2	64103.6	863427	57939471701	5990429559	6937.97	67104
F3	48	1507303	131911912500	34040557535	22584	87515	1011619	44521355518	6135499405	6065.03	44010
M2	48	2049395	156822312593	39050345611	19055	76521	1.72146e+06	101294286963	23837380722	13847.2	58841.9
M3	48	1936386	121426843082	32391479883	16727.8	62708	2399758	124297518375	23782087400	9910.2	51795.9
F4	72	1769044	147679763042	57020635993	32232	83480	1074361	67075003796	7980998999	7428.6	62432.5
M4	72	1252264	112024604644	45993422744	36728	89457.7	1.41375e+06	110665976432	13687962878	9682.05	78278.6
