# Supplementary material for: Dual leucine zipper kinase is required for mechanical allodynia and microgliosis after nerve injury
Source: eLife. 2018 Jul 3;7:e33910. doi: 10.7554/eLife.33910 (PMC6029846; doi:10.7554/eLife.33910)
Supplement: Figure 4—source data 2. — DLK cKO samples are provided for comparison. [file elife-33910-fig4-data2.xlsx]

## Sheet: Fig 4G
DLK WT			DLK cKO
18 hpi	3 dpi	5 dpi	18 hpi	3 dpi	5 dpi
0	0.0331235	0.134137	0.00402068	0	0
0.00108386	0.0560565	0.110178		0
0
Iba1-positive cloud volume in dorsal spinal cord, ipsilateral to injury; each value corresponds to one animal
