# Supplementary material for: Dual leucine zipper kinase is required for mechanical allodynia and microgliosis after nerve injury
Source: eLife. 2018 Jul 3;7:e33910. doi: 10.7554/eLife.33910 (PMC6029846; doi:10.7554/eLife.33910)
Supplement: Figure 5—source data 2. [file elife-33910-fig5-data2.xlsx]

## Sheet: Fig 5E
Vehicle		GNE-3511
baseline	7 dpi	baseline	7 dpi
0.6	0.02	0.6	0.6
0.4	0.6	0.6	0.6
0.6	0.008	0.6	0.16
0.6	0.008	0.6	0.4
0.6	0.02	0.6	0.4
0.6	0.02	0.6	0.4
0.6	0.02	0.4	0.16
0.6	0.02	0.6	0.04
0.6	0.02	0.6	0.04
0.6	0.6	0.6	0.6
0.6	0.008	0.6	0.6
0.6	0.008	0.6	0.6
		0.6	0.6
		0.6	0.6
		0.6	0.4
		0.6	0.6
		0.6	0.6
