# Supplementary material for: Dual leucine zipper kinase is required for mechanical allodynia and microgliosis after nerve injury
Source: eLife. 2018 Jul 3;7:e33910. doi: 10.7554/eLife.33910 (PMC6029846; doi:10.7554/eLife.33910)
Supplement: Figure 5—source data 3. [file elife-33910-fig5-data3.xlsx]

## Sheet: Fig 5H
Vehicle	GNE-3511
24.9212	3.62133
24.4476	3.4634
29.7144	5.99433
26.9228	15.302
	15.933
	5.32217
	5.5372
